# Supplementary material for: Severe tricuspid regurgitation with biannular disjunction requiring surgical treatment: a case report
Source: Eur Heart J Case Rep. 2024 May 29;8(6):ytae270. doi: 10.1093/ehjcr/ytae270 (PMC11192053; doi:10.1093/ehjcr/ytae270)
Supplement: ytae270_Supplementary_Data [file ytae270_supplementary_data.zip]

Archive with 2 entries (2 files):
- Video2_EHJ_CR.mp4
- Video1_EHJ_CR.mp4
